# Supplementary material for: Decontamination of mycoplasma-contaminated Orientia tsutsugamushi strains by repeating passages through cell cultures with antibiotics
Source: BMC Microbiol. 2013 Feb 8;13:32. doi: 10.1186/1471-2180-13-32 (PMC3598641; doi:10.1186/1471-2180-13-32)
Supplement: Additional file 1 — Decontamination of a mycoplasma-contaminated, high-virulent strain of Orientia tsutsugamushi (Ikeda strain) by repeated passages with antibiotics. [file 1471-2180-13-32-S1.xls]

## Sheet: Sheet4
Additional file 1: Decontamination of a mycoplasma-contaminated, high-virulent strain of Orientia tsutsugamushi (Ikeda strain) by repeated passages with antibiotics
Passage No.	Lincomycin
	100 µg/mL				10 µg/mL				1.0 µg/mL
	O. tsutsugamushi		mycoplasmas		O. tsutsugamushi		mycoplasmas		O. tsutsugamushi		mycoplasmas
	Reduction ratesa)	IF stainingb)	Reduction rates	nested PCRc)	Reduction rates	IF staining	Reduction rates	nested PCR	Reduction rates	IF staining	Reduction rates	nested PCR
1	-1.1	nt	-1.5	nt	-0.3	nt	-1.5	nt	-0.4	nt	-1.2	nt
2	-1.2	–	-2.9	nt	-0.3	+	-3.1	nt	-0.4	+	-3	nt
		↓↓↓↓			↓↓↓↓	↓↓↓↓	↓↓↓↓	↓↓↓↓	↓↓↓↓	↓↓↓↓	↓↓↓↓	↓↓↓↓
		We did not continue to further passage.		Passage No.	TaqManPCRd)	IF staining	TaqManPCR	nested PCR	TaqManPCR	IF staining	TaqManPCR	nested PCR
				3	+	nt	+	nt	+	nt	+	nt
				4	+	+	–	+	+	+	+	+
					↓↓↓↓	↓↓↓↓	↓↓↓↓	↓↓↓↓			↓↓↓↓
				5	nt	+	-	–			We did not continue to further passage.
				6	nt	+	nt	–
				7	nt	+	nt	–
				8	nt	+	nt	–
				9	nt	+	nt	–
				10	nt	+	nt	–
Passage No.	Ciprofloxacin										No antibiotics (Contorol)
	10 µg/mL				1.0 µg/mL
	O. tsutsugamushi		mycoplasmas		O. tsutsugamushi		mycoplasmas				O. tsutsugamushi	mycoplasmas
	Reduction rates	IF staining	Reduction rates	nested PCR	Reduction rates	IF staining	Reduction rates	nested PCR			Reduction rates	Reduction rates
1	-1.4	nt	-1.7	nt	-0.2	nt	0.2	nt			0	0
2	-1.8	–	-2.9	nt	-0.5	+	-0.2	nt			0	0
		↓↓↓↓			↓↓↓↓	↓↓↓↓	↓↓↓↓	↓↓↓↓
		We did not continue to further passage.		Passage No.	TaqManPCR	IF staining	TaqManPCR	nested PCR
				3	+	nt	+	nt
				4	+	–	–	+
						↓↓↓↓
						We did not continue to further passage.
a) Reduction rates were calculated based on the results of TaqMan realtime PCR assay by the formula below. Reduction rates = log10(Numbers of O. tsutsugamushi or mycoplasmas organisms in the infected cells with antibiotics/ without antibiotics) For example, the reduction rates -1, -2, and -3 indicate that each organism decreased to 1/10, 1/100, and 1/1000 compared to the controls without antibiot…
b) IF staining: immunofluorescent staining, + : good growth of O. tsutsugamushi, – : no or very poor growth, nt: not tested
c) d) + : Mycoplasmas or O. tsutsugamushi was detected in each assay, – : They were not detected.
