# Supplementary material for: Decontamination of mycoplasma-contaminated Orientia tsutsugamushi strains by repeating passages through cell cultures with antibiotics
Source: BMC Microbiol. 2013 Feb 8;13:32. doi: 10.1186/1471-2180-13-32 (PMC3598641; doi:10.1186/1471-2180-13-32)
Supplement: Additional file 2 — Decontamination of a mycoplasma-contaminated, low-virulent strain of Orientia tsutsugamushi (Kuroki strain). [file 1471-2180-13-32-S2.xls]

## Sheet: Sheet8
Additional file 2: Decontamination of a mycoplasma-contaminated, low-virulent strain of Orientia tsutsugamushi (Kuroki strain)
	Passage history
	1	2	3	4	5	6	7	8	9	10	11	12	13	14
Mycoplasmasa)	+	+	+	nt	+	nt	nt	-	nt	nt	nt	nt	–	–
O. tsutsugamushia)	+	+	+	+	+	+	+	+	+	+	+	+	+	+
Lincomycinb)	+	+	+	+	+	+	+	+	+	+	+	–	–	–
a) Mycoplasmas and O. tsutsugamushi were checked by nested PCR and immunofluorescent assay, respectively.
b) 10 µg/mL lincomycin was used for elimination in this assay.
